# Supplementary material for: PPIXpress and PPICompare webservers infer condition-specific and differential PPI networks
Source: Bioinform Adv. 2025 Feb 11;5(1):vbaf003. doi: 10.1093/bioadv/vbaf003 (PMC11845280; doi:10.1093/bioadv/vbaf003)
Supplement: vbaf003_Supplementary_Data [file vbaf003_supplementary_data.xlsx]

## Sheet: Q13263_Melanoma
Sample	No. of Q13263 interactors	Q13263 interactors
BO-019-WG_M2	176	P60520, O14593, Q86YE8, Q86Y25, Q12888, Q06787, Q86VP6, Q86U44, P83916, Q12873, P26196, O96013, Q06732, P21506, P04637, Q08AN1, P16104, O14628, P08670, O75807, O75815, Q9NV72, Q9NQX6, O15397, Q6AW86, O14649, Q05513, Q8IW36, Q8IUH3, Q6AHZ1, P38398, Q8IV20, P25054, P31150, Q13185, P15531, Q13177, P09429, O76071, P13569, P36957, P29597, P05412, Q13111, Q13112, Q7Z2F6, Q7Z3K3, P19532, Q9P215, Q9P2S5,…
BO-023-HS_M2	177	P60520, O14593, Q86YE8, Q86Y25, Q12888, Q06787, Q86VP6, Q86U44, P83916, Q12873, P26196, O96013, Q06732, P21506, P04637, Q08AN1, P16104, O14628, P08670, O75807, O75815, Q9NZV7, Q9NV72, Q9NQX6, O15397, Q6AW86, O14649, Q05513, Q8IW36, Q8IUH3, Q6AHZ1, P38398, Q8IV20, P25054, P31150, Q13185, P15531, Q13177, P09429, O76071, P13569, P36957, P29597, P05412, Q13111, Q13112, Q7Z2F6, Q7Z3K3, P19532, Q9P215,…
BO-025-SE_M2	177	P60520, O14593, Q86YE8, Q86Y25, Q12888, Q06787, Q86VP6, Q86U44, P83916, Q12873, P26196, O96013, Q06732, P21506, P04637, Q08AN1, P16104, O14628, P08670, O75807, O75815, Q9NZV7, Q9NV72, Q9NQX6, O15397, Q6AW86, O14649, Q05513, Q8IW36, Q8IUH3, Q6AHZ1, P38398, Q8IV20, P25054, P31150, Q13185, P15531, Q13177, P09429, O76071, P13569, P36957, P29597, P05412, Q13111, Q13112, Q7Z2F6, Q7Z3K3, P19532, Q9P215,…
BO-027-SM_M2	177	P60520, O14593, Q86YE8, Q86Y25, Q12888, Q06787, Q86VP6, Q86U44, P83916, Q12873, P26196, O96013, Q06732, P21506, P04637, Q08AN1, P16104, O14628, P08670, O75807, O75815, Q9NV72, Q9NQX6, O15397, Q6AW86, O14649, Q05513, Q8IW36, Q8IUH3, Q6AHZ1, P38398, Q8IV20, P25054, P31150, Q13185, P15531, Q13177, P09429, O76071, P13569, P36957, P29597, P05412, Q13111, Q13112, Q7Z2F6, Q7Z3K3, P19532, Q9P215, Q9P2S5,…
FKH-007_M2	179	P60520, O14593, Q86YE8, Q86Y25, Q12888, Q06787, Q86VP6, Q86U44, P83916, Q12873, P26196, O96013, Q06732, P21506, P04637, Q08AN1, P16104, O14628, P08670, O75807, O75815, Q9NZV7, Q9NV72, Q9NQX6, O15397, Q6AW86, O14649, Q05513, Q8IW36, Q8IUH3, Q6AHZ1, P38398, Q8IV20, P25054, P31150, Q13185, P15531, Q13177, P09429, O76071, P13569, P36957, P29597, P05412, Q13111, Q13112, Q7Z2F6, Q7Z3K3, P19532, Q9P215,…
FKH-011_M2	179	P60520, O14593, Q86YE8, Q86Y25, Q12888, Q06787, Q86VP6, Q86U44, P83916, Q12873, P26196, O96013, Q06732, P21506, P04637, Q08AN1, P16104, O14628, P08670, O75807, O75815, Q9NZV7, Q9NV72, Q9NQX6, O15397, Q6AW86, O14649, Q05513, Q8IW36, Q8IUH3, Q6AHZ1, P38398, Q8IV20, P25054, P31150, Q13185, P15531, Q13177, P09429, O76071, P13569, P36957, P29597, P05412, Q13111, Q13112, Q7Z2F6, Q7Z3K3, P19532, Q9P215,…
FKH-012_M2	178	P60520, O14593, Q86YE8, Q86Y25, Q12888, Q06787, Q86VP6, Q86U44, P83916, Q12873, P26196, O96013, Q06732, P21506, P04637, Q08AN1, P16104, O14628, P08670, O75807, O75815, Q9NZV7, Q9NV72, Q9NQX6, O15397, Q6AW86, O14649, Q05513, Q8IW36, Q8IUH3, Q6AHZ1, P38398, Q8IV20, P25054, P31150, Q13185, P15531, Q13177, P09429, O76071, P13569, P36957, P29597, P05412, Q13111, Q13112, Q7Z2F6, Q7Z3K3, P19532, Q9P215,…
FKH-021_M2	176	P60520, O14593, Q86YE8, Q86Y25, Q12888, Q06787, Q86VP6, Q86U44, P83916, Q12873, P26196, O96013, Q06732, P21506, P04637, Q08AN1, P16104, O14628, P08670, O75807, O75815, Q9NZV7, Q9NV72, Q9NQX6, O15397, Q6AW86, O14649, Q05513, Q8IW36, Q8IUH3, Q6AHZ1, P38398, Q8IV20, P25054, P31150, Q13185, P15531, Q13177, P09429, O76071, P13569, P36957, P29597, P05412, Q13111, Q13112, Q7Z2F6, Q7Z3K3, P19532, Q9P215,…
FKH-023_M2	175	P60520, O14593, Q86YE8, Q86Y25, Q12888, Q06787, Q86VP6, Q86U44, P83916, Q12873, P26196, O96013, Q06732, P21506, P04637, Q08AN1, P16104, O14628, P08670, O75807, O75815, Q9NV72, Q9NQX6, O15397, Q6AW86, O14649, Q05513, Q8IW36, Q8IUH3, Q6AHZ1, P38398, Q8IV20, P25054, P31150, Q13185, P15531, Q13177, P09429, O76071, P13569, P36957, P29597, P05412, Q13111, Q13112, Q7Z2F6, Q7Z3K3, P19532, Q9P215, Q9P2S5,…
FKH-027_M2	179	P60520, O14593, Q86YE8, Q86Y25, Q12888, Q06787, Q86VP6, Q86U44, P83916, Q12873, P26196, O96013, Q06732, P21506, P04637, Q08AN1, P16104, O14628, P08670, O75807, O75815, Q9NZV7, Q9NV72, Q9NQX6, O15397, Q6AW86, O14649, Q05513, Q8IW36, Q8IUH3, Q6AHZ1, P38398, Q8IV20, P25054, P31150, Q13185, P15531, Q13177, P09429, O76071, P13569, P36957, P29597, P05412, Q13111, Q13112, Q7Z2F6, Q7Z3K3, P19532, Q9P215,…
BE_M2	178	P60520, O14593, Q86YE8, Q86Y25, Q12888, Q06787, Q86VP6, Q86U44, P83916, Q12873, P26196, O96013, Q06732, P21506, P04637, Q08AN1, P16104, O14628, P08670, O75807, O75815, Q9NV72, Q9NQX6, O15397, Q6AW86, O14649, Q05513, Q8IW36, Q8IUH3, Q6AHZ1, P38398, Q8IV20, P25054, P31150, Q13185, P15531, Q13177, P09429, O76071, P13569, P36957, P29597, P05412, Q13111, Q13112, Q7Z2F6, Q7Z3K3, P19532, Q9P215, Q9P2S5,…
KO-679_M1	172	P60520, O14593, Q86YE8, Q86Y25, Q12888, Q06787, Q86VP6, Q86U44, P83916, Q12873, P26196, O96013, Q06732, P21506, P04637, Q08AN1, P16104, O14628, P08670, O75807, O75815, Q9NV72, Q9NQX6, O15397, Q6AW86, O14649, Q05513, Q8IW36, Q8IUH3, Q6AHZ1, P38398, Q8IV20, P25054, P31150, Q13185, P15531, Q13177, P09429, O76071, P13569, P36957, P29597, P05412, Q13111, Q13112, Q7Z2F6, Q7Z3K3, P19532, Q9P215, Q9P2S5,…
KO-762-SW_M2	177	P60520, O14593, Q86YE8, Q86Y25, Q12888, Q06787, Q86VP6, Q86U44, P83916, Q12873, P26196, O96013, Q06732, P21506, P04637, Q08AN1, P16104, O14628, P08670, O75807, O75815, Q9NZV7, Q9NV72, Q9NQX6, O15397, Q6AW86, O14649, Q05513, Q8IW36, Q8IUH3, Q6AHZ1, P38398, Q8IV20, P25054, P31150, Q13185, P15531, Q13177, P09429, O76071, P13569, P36957, P29597, P05412, Q13111, Q13112, Q7Z2F6, Q7Z3K3, P19532, Q9P215,…
KO-971_M1	179	P60520, O14593, Q86YE8, Q86Y25, Q12888, Q06787, Q86VP6, Q86U44, P83916, Q12873, P26196, O96013, Q06732, P21506, P04637, Q08AN1, P16104, O14628, P08670, O75807, O75815, Q9NZV7, Q9NV72, Q9NQX6, O15397, Q6AW86, O14649, Q05513, Q8IW36, Q8IUH3, Q6AHZ1, P38398, Q8IV20, P25054, P31150, Q13185, P15531, Q13177, P09429, O76071, P13569, P36957, P29597, P05412, Q13111, Q13112, Q7Z2F6, Q7Z3K3, P19532, Q9P215,…
KO-1031_M1	176	P60520, O14593, Q86YE8, Q86Y25, Q12888, Q06787, Q86VP6, Q86U44, P83916, Q12873, P26196, O96013, Q06732, P21506, P04637, Q08AN1, P16104, O14628, P08670, O75807, O75815, Q9NV72, Q9NQX6, O15397, Q6AW86, O14649, Q05513, Q8IW36, Q8IUH3, Q6AHZ1, P38398, Q8IV20, P25054, P31150, Q13185, P15531, Q13177, P09429, O76071, P13569, P36957, P29597, P05412, Q13111, Q13112, Q7Z2F6, Q7Z3K3, P19532, Q9P215, Q9P2S5,…
KO-1039_M1	178	P60520, O14593, Q86YE8, Q86Y25, Q12888, Q06787, Q86VP6, Q86U44, P83916, Q12873, P26196, O96013, Q06732, P21506, P04637, Q08AN1, P16104, O14628, P08670, O75807, O75815, Q9NV72, Q9NQX6, O15397, Q6AW86, O14649, Q05513, Q8IW36, Q8IUH3, Q6AHZ1, P38398, Q8IV20, P25054, P31150, Q13185, P15531, Q13177, P09429, O76071, P13569, P36957, P29597, P05412, Q13111, Q13112, Q7Z2F6, Q7Z3K3, P19532, Q9P215, Q9P2S5,…
KO-1221_M2	178	P60520, O14593, Q86YE8, Q86Y25, Q12888, Q06787, Q86VP6, Q86U44, P83916, Q12873, P26196, O96013, Q06732, P21506, P04637, Q08AN1, P16104, O14628, P08670, O75807, O75815, Q9NZV7, Q9NV72, Q9NQX6, O15397, Q6AW86, O14649, Q05513, Q8IW36, Q8IUH3, Q6AHZ1, P38398, Q8IV20, P25054, P31150, Q13185, P15531, Q13177, P09429, O76071, P13569, P36957, P29597, P05412, Q13111, Q13112, Q7Z2F6, Q7Z3K3, P19532, Q9P215,…
KO-1248_M1	177	P60520, O14593, Q86YE8, Q86Y25, Q12888, Q06787, Q86VP6, Q86U44, P83916, Q12873, P26196, O96013, Q06732, P21506, P04637, Q08AN1, P16104, O14628, P08670, O75807, O75815, Q9NZV7, Q9NV72, Q9NQX6, O15397, Q6AW86, O14649, Q05513, Q8IW36, Q8IUH3, Q6AHZ1, P38398, Q8IV20, P25054, P31150, Q13185, P15531, Q13177, P09429, O76071, P13569, P36957, P29597, P05412, Q13111, Q13112, Q7Z2F6, Q7Z3K3, P19532, Q9P215,…
KO-1347_M1	173	P60520, O14593, Q86YE8, Q86Y25, Q12888, Q06787, Q86VP6, Q86U44, P83916, Q12873, P26196, O96013, Q06732, P21506, P04637, Q08AN1, P16104, O14628, P08670, O75807, O75815, Q9NV72, Q9NQX6, O15397, Q6AW86, O14649, Q05513, Q8IW36, Q8IUH3, Q6AHZ1, P38398, Q8IV20, P25054, P31150, Q13185, P15531, Q13177, P09429, O76071, P13569, P36957, P29597, P05412, Q13111, Q13112, Q7Z2F6, Q7Z3K3, P19532, Q9P215, Q9P2S5,…
KS_M2	175	P60520, O14593, Q86YE8, Q86Y25, Q12888, Q06787, Q86VP6, Q86U44, P83916, Q12873, P26196, O96013, Q06732, P21506, P04637, Q08AN1, P16104, O14628, P08670, O75807, O75815, Q9NZV7, Q9NV72, Q9NQX6, O15397, Q6AW86, O14649, Q05513, Q8IUH3, Q6AHZ1, P38398, Q8IV20, P25054, P31150, Q13185, P15531, Q13177, P09429, O76071, P13569, P36957, P29597, P05412, Q13111, Q13112, Q7Z2F6, Q7Z3K3, P19532, Q9P215, Q9P2S5,…
LE-025-BI_M1	175	P60520, O14593, Q86YE8, Q86Y25, Q12888, Q06787, Q86VP6, Q86U44, P83916, Q12873, P26196, O96013, Q06732, P21506, P04637, Q08AN1, P16104, O14628, P08670, O75807, O75815, Q9NZV7, Q9NV72, Q9NQX6, O15397, Q6AW86, O14649, Q05513, Q8IW36, Q8IUH3, Q6AHZ1, P38398, Q8IV20, P25054, P31150, Q13185, P15531, Q13177, P09429, O76071, P13569, P36957, P29597, P05412, Q13111, Q13112, Q7Z2F6, Q7Z3K3, P19532, Q9P215,…
BO-001-SH_2_M2	139	P60520, Q86YE8, Q86Y25, Q12888, Q06787, Q86VP6, Q86U44, P83916, Q12873, P26196, O96013, P04637, Q08AN1, P16104, P08670, O75807, O75815, Q9NQX6, O15397, Q6AW86, O14649, Q05513, Q8IUH3, Q6AHZ1, P38398, Q8IV20, P25054, P31150, Q13185, P15531, Q13177, P09429, O76071, P36957, P29597, P05412, Q13111, Q13112, Q7Z2F6, Q7Z3K3, P19532, Q9P215, Q9P2S5, Q9P2J8, P51957, P46531, P10398, P06241, P10321, Q5T7N2,…
LE-037-RG_M1	177	P60520, O14593, Q86YE8, Q86Y25, Q12888, Q06787, Q86VP6, Q86U44, P83916, Q12873, P26196, O96013, Q06732, P21506, P04637, Q08AN1, P16104, O14628, P08670, O75807, O75815, Q9NZV7, Q9NV72, Q9NQX6, O15397, Q6AW86, O14649, Q05513, Q8IW36, Q8IUH3, Q6AHZ1, P38398, Q8IV20, P25054, P31150, Q13185, P15531, Q13177, P09429, O76071, P13569, P36957, P29597, P05412, Q13111, Q13112, Q7Z2F6, Q7Z3K3, P19532, Q9P215,…
LE-039-BE_M1	176	P60520, O14593, Q86YE8, Q86Y25, Q12888, Q06787, Q86VP6, Q86U44, P83916, Q12873, P26196, O96013, Q06732, P21506, P04637, Q08AN1, P16104, O14628, P08670, O75807, O75815, Q9NZV7, Q9NV72, Q9NQX6, O15397, Q6AW86, O14649, Q05513, Q8IW36, Q8IUH3, Q6AHZ1, P38398, Q8IV20, P25054, P31150, Q13185, P15531, Q13177, P09429, O76071, P13569, P36957, P29597, P05412, Q13111, Q13112, Q7Z2F6, Q7Z3K3, P19532, Q9P215,…
LE-041-RL_M2	177	P60520, O14593, Q86YE8, Q86Y25, Q12888, Q06787, Q86VP6, Q86U44, P83916, Q12873, P26196, O96013, Q06732, P21506, P04637, Q08AN1, P16104, O14628, P08670, O75807, O75815, Q9NV72, Q9NQX6, O15397, Q6AW86, O14649, Q05513, Q8IW36, Q8IUH3, Q6AHZ1, P38398, Q8IV20, P25054, P31150, Q13185, P15531, Q13177, P09429, O76071, P13569, P36957, P29597, P05412, Q13111, Q13112, Q7Z2F6, Q7Z3K3, P19532, Q9P215, Q9P2S5,…
LE-045-WU_M2	178	P60520, O14593, Q86YE8, Q86Y25, Q12888, Q06787, Q86VP6, Q86U44, P83916, Q12873, P26196, O96013, Q06732, P21506, P04637, Q08AN1, P16104, O14628, P08670, O75807, O75815, Q9NZV7, Q9NV72, Q9NQX6, O15397, Q6AW86, O14649, Q05513, Q8IW36, Q8IUH3, Q6AHZ1, P38398, Q8IV20, P25054, P31150, Q13185, P15531, Q13177, P09429, O76071, P13569, P36957, P29597, P05412, Q13111, Q13112, Q7Z2F6, Q7Z3K3, P19532, Q9P215,…
LE-049-SDI_M1	178	P60520, O14593, Q86YE8, Q86Y25, Q12888, Q06787, Q86VP6, Q86U44, P83916, Q12873, P26196, O96013, Q06732, P21506, P04637, Q08AN1, P16104, O14628, P08670, O75807, O75815, Q9NZV7, Q9NV72, Q9NQX6, O15397, Q6AW86, O14649, Q05513, Q8IW36, Q8IUH3, Q6AHZ1, P38398, Q8IV20, P25054, P31150, Q13185, P15531, Q13177, P09429, O76071, P13569, P36957, P29597, P05412, Q13111, Q13112, Q7Z2F6, Q7Z3K3, P19532, Q9P215,…
LE-049-SDII_M1	178	P60520, O14593, Q86YE8, Q86Y25, Q12888, Q06787, Q86VP6, Q86U44, P83916, Q12873, P26196, O96013, Q06732, P21506, P04637, Q08AN1, P16104, O14628, P08670, O75807, O75815, Q9NV72, Q9NQX6, O15397, Q6AW86, O14649, Q05513, Q8IW36, Q8IUH3, Q6AHZ1, P38398, Q8IV20, P25054, P31150, Q13185, P15531, Q13177, P09429, O76071, P13569, P36957, P29597, P05412, Q13111, Q13112, Q7Z2F6, Q7Z3K3, P19532, Q9P215, Q9P2S5,…
LE-049-SDIII_M1	177	P60520, O14593, Q86YE8, Q86Y25, Q12888, Q06787, Q86VP6, Q86U44, P83916, Q12873, P26196, O96013, Q06732, P21506, P04637, Q08AN1, P16104, O14628, P08670, O75807, O75815, Q9NV72, Q9NQX6, O15397, Q6AW86, O14649, Q05513, Q8IW36, Q8IUH3, Q6AHZ1, P38398, Q8IV20, P25054, P31150, Q13185, P15531, Q13177, P09429, O76071, P13569, P36957, P29597, P05412, Q13111, Q13112, Q7Z2F6, Q7Z3K3, P19532, Q9P215, Q9P2S5,…
LE-051-WD_M2	179	P60520, O14593, Q86YE8, Q86Y25, Q12888, Q06787, Q86VP6, Q86U44, P83916, Q12873, P26196, O96013, Q06732, P21506, P04637, Q08AN1, P16104, O14628, P08670, O75807, O75815, Q9NZV7, Q9NV72, Q9NQX6, O15397, Q6AW86, O14649, Q05513, Q8IW36, Q8IUH3, Q6AHZ1, P38398, Q8IV20, P25054, P31150, Q13185, P15531, Q13177, P09429, O76071, P13569, P36957, P29597, P05412, Q13111, Q13112, Q7Z2F6, Q7Z3K3, P19532, Q9P215,…
LE-057-HK_M2	178	P60520, O14593, Q86YE8, Q86Y25, Q12888, Q06787, Q86VP6, Q86U44, P83916, Q12873, P26196, O96013, Q06732, P21506, P04637, Q08AN1, P16104, O14628, P08670, O75807, O75815, Q9NV72, Q9NQX6, O15397, Q6AW86, O14649, Q05513, Q8IW36, Q8IUH3, Q6AHZ1, P38398, Q8IV20, P25054, P31150, Q13185, P15531, Q13177, P09429, O76071, P13569, P36957, P29597, P05412, Q13111, Q13112, Q7Z2F6, Q7Z3K3, P19532, Q9P215, Q9P2S5,…
LE-073-HK_M2	177	P60520, O14593, Q86YE8, Q86Y25, Q12888, Q06787, Q86VP6, Q86U44, P83916, Q12873, P26196, O96013, Q06732, P21506, P04637, Q08AN1, P16104, O14628, P08670, O75807, O75815, Q9NV72, Q9NQX6, O15397, Q6AW86, O14649, Q05513, Q8IW36, Q8IUH3, Q6AHZ1, P38398, Q8IV20, P25054, P31150, Q13185, P15531, Q13177, P09429, O76071, P13569, P36957, P29597, P05412, Q13111, Q13112, Q7Z2F6, Q7Z3K3, P19532, Q9P215, Q9P2S5,…
BO-003-AW_M1	179	P60520, O14593, Q86YE8, Q86Y25, Q12888, Q06787, Q86VP6, Q86U44, P83916, Q12873, P26196, O96013, Q06732, P21506, P04637, Q08AN1, P16104, O14628, P08670, O75807, O75815, Q9NZV7, Q9NV72, Q9NQX6, O15397, Q6AW86, O14649, Q05513, Q8IW36, Q8IUH3, Q6AHZ1, P38398, Q8IV20, P25054, P31150, Q13185, P15531, Q13177, P09429, O76071, P13569, P36957, P29597, P05412, Q13111, Q13112, Q7Z2F6, Q7Z3K3, P19532, Q9P215,…
LE-081-TR_M2	179	P60520, O14593, Q86YE8, Q86Y25, Q12888, Q06787, Q86VP6, Q86U44, P83916, Q12873, P26196, O96013, Q06732, P21506, P04637, Q08AN1, P16104, O14628, P08670, O75807, O75815, Q9NZV7, Q9NV72, Q9NQX6, O15397, Q6AW86, O14649, Q05513, Q8IW36, Q8IUH3, Q6AHZ1, P38398, Q8IV20, P25054, P31150, Q13185, P15531, Q13177, P09429, O76071, P13569, P36957, P29597, P05412, Q13111, Q13112, Q7Z2F6, Q7Z3K3, P19532, Q9P215,…
LE-085-BU_M2	176	P60520, O14593, Q86YE8, Q86Y25, Q12888, Q06787, Q86VP6, Q86U44, P83916, Q12873, P26196, O96013, Q06732, P21506, P04637, Q08AN1, P16104, O14628, P08670, O75807, O75815, Q9NZV7, Q9NV72, Q9NQX6, O15397, Q6AW86, O14649, Q05513, Q8IW36, Q8IUH3, Q6AHZ1, P38398, Q8IV20, P25054, P31150, Q13185, P15531, Q13177, P09429, O76071, P13569, P36957, P29597, P05412, Q13111, Q13112, Q7Z2F6, Q7Z3K3, P19532, Q9P215,…
LE-105-TF_M2	178	P60520, O14593, Q86YE8, Q86Y25, Q12888, Q06787, Q86VP6, Q86U44, P83916, Q12873, P26196, O96013, Q06732, P21506, P04637, Q08AN1, P16104, O14628, P08670, O75807, O75815, Q9NZV7, Q9NV72, Q9NQX6, O15397, Q6AW86, O14649, Q05513, Q8IW36, Q8IUH3, Q6AHZ1, P38398, Q8IV20, P25054, P31150, Q13185, P15531, Q13177, P09429, O76071, P13569, P36957, P29597, P05412, Q13111, Q13112, Q7Z2F6, Q7Z3K3, P19532, Q9P215,…
LE-117-RB_M1	176	P60520, O14593, Q86YE8, Q86Y25, Q12888, Q06787, Q86VP6, Q86U44, P83916, Q12873, P26196, O96013, Q06732, P21506, P04637, Q08AN1, P16104, O14628, P08670, O75807, O75815, Q9NZV7, Q9NV72, Q9NQX6, O15397, Q6AW86, O14649, Q05513, Q8IUH3, Q6AHZ1, P38398, Q8IV20, P25054, P31150, Q13185, P15531, Q13177, P09429, O76071, P13569, P36957, P29597, P05412, Q13111, Q13112, Q7Z2F6, Q7Z3K3, P19532, Q9P215, Q9P2S5,…
LE-129-NG_M1	173	P60520, O14593, Q86YE8, Q86Y25, Q12888, Q06787, Q86VP6, Q86U44, P83916, Q12873, P26196, O96013, Q06732, P21506, P04637, Q08AN1, P16104, O14628, P08670, O75807, O75815, Q9NZV7, Q9NV72, Q9NQX6, O15397, Q6AW86, O14649, Q05513, Q8IW36, Q8IUH3, Q6AHZ1, P38398, Q8IV20, P25054, P31150, Q13185, P15531, Q13177, P09429, O76071, P13569, P36957, P29597, P05412, Q13111, Q13112, Q7Z2F6, Q7Z3K3, P19532, Q9P215,…
LH_M2	171	P60520, O14593, Q86YE8, Q86Y25, Q12888, Q06787, Q86VP6, Q86U44, P83916, Q12873, P26196, O96013, Q06732, P21506, P04637, Q08AN1, P16104, O14628, P08670, O75807, O75815, Q9NZV7, Q9NV72, Q9NQX6, O15397, Q6AW86, O14649, Q05513, Q8IW36, Q8IUH3, Q6AHZ1, P38398, Q8IV20, P25054, P31150, Q13185, P15531, Q13177, P09429, O76071, P13569, P36957, P29597, P05412, Q13111, Q13112, Q7Z2F6, Q7Z3K3, P19532, Q9P215,…
MA-001-SH_M1	176	P60520, O14593, Q86YE8, Q86Y25, Q12888, Q06787, Q86VP6, Q86U44, P83916, Q12873, P26196, O96013, Q06732, P21506, P04637, Q08AN1, P16104, O14628, P08670, O75807, O75815, Q9NV72, Q9NQX6, O15397, Q6AW86, O14649, Q05513, Q8IW36, Q8IUH3, Q6AHZ1, P38398, Q8IV20, P25054, P31150, Q13185, P15531, Q13177, P09429, O76071, P13569, P36957, P29597, P05412, Q13111, Q13112, Q7Z2F6, Q7Z3K3, P19532, Q9P215, Q9P2S5,…
PH_M2	178	P60520, O14593, Q86YE8, Q86Y25, Q12888, Q06787, Q86VP6, Q86U44, P83916, Q12873, P26196, O96013, Q06732, P21506, P04637, Q08AN1, P16104, O14628, P08670, O75807, O75815, Q9NZV7, Q9NV72, Q9NQX6, O15397, Q6AW86, O14649, Q05513, Q8IW36, Q8IUH3, Q6AHZ1, P38398, Q8IV20, P25054, P31150, Q13185, P15531, Q13177, P09429, O76071, P13569, P36957, P29597, P05412, Q13111, Q13112, Q7Z2F6, Q7Z3K3, P19532, Q9P215,…
PS_M1	179	P60520, O14593, Q86YE8, Q86Y25, Q12888, Q06787, Q86VP6, Q86U44, P83916, Q12873, P26196, O96013, Q06732, P21506, P04637, Q08AN1, P16104, O14628, P08670, O75807, O75815, Q9NZV7, Q9NV72, Q9NQX6, O15397, Q6AW86, O14649, Q05513, Q8IW36, Q8IUH3, Q6AHZ1, P38398, Q8IV20, P25054, P31150, Q13185, P15531, Q13177, P09429, O76071, P13569, P36957, P29597, P05412, Q13111, Q13112, Q7Z2F6, Q7Z3K3, P19532, Q9P215,…
RG_M2	177	P60520, O14593, Q86YE8, Q86Y25, Q12888, Q06787, Q86VP6, Q86U44, P83916, Q12873, P26196, O96013, Q06732, P21506, P04637, Q08AN1, P16104, O14628, P08670, O75807, O75815, Q9NV72, Q9NQX6, O15397, Q6AW86, O14649, Q05513, Q8IW36, Q8IUH3, Q6AHZ1, P38398, Q8IV20, P25054, P31150, Q13185, P15531, Q13177, P09429, O76071, P13569, P36957, P29597, P05412, Q13111, Q13112, Q7Z2F6, Q7Z3K3, P19532, Q9P215, Q9P2S5,…
BO-005-SA_M1	178	P60520, O14593, Q86YE8, Q86Y25, Q12888, Q06787, Q86VP6, Q86U44, P83916, Q12873, P26196, O96013, Q06732, P21506, P04637, Q08AN1, P16104, O14628, P08670, O75807, O75815, Q9NZV7, Q9NV72, Q9NQX6, O15397, Q6AW86, O14649, Q05513, Q8IW36, Q8IUH3, Q6AHZ1, P38398, Q8IV20, P25054, P31150, Q13185, P15531, Q13177, P09429, O76071, P13569, P36957, P29597, P05412, Q13111, Q13112, Q7Z2F6, Q7Z3K3, P19532, Q9P215,…
RH_M1	175	P60520, O14593, Q86YE8, Q86Y25, Q12888, Q06787, Q86VP6, Q86U44, P83916, Q12873, P26196, O96013, Q06732, P21506, P04637, Q08AN1, P16104, O14628, P08670, O75807, O75815, Q9NZV7, Q9NV72, Q9NQX6, O15397, Q6AW86, O14649, Q05513, Q8IW36, Q8IUH3, Q6AHZ1, P38398, Q8IV20, P25054, P31150, Q13185, P15531, Q13177, P09429, O76071, P13569, P36957, P29597, P05412, Q13111, Q13112, Q7Z2F6, Q7Z3K3, P19532, Q9P215,…
RS_M2	178	P60520, O14593, Q86YE8, Q86Y25, Q12888, Q06787, Q86VP6, Q86U44, P83916, Q12873, P26196, O96013, Q06732, P21506, P04637, Q08AN1, P16104, O14628, P08670, O75807, O75815, Q9NZV7, Q9NV72, Q9NQX6, O15397, Q6AW86, O14649, Q05513, Q8IW36, Q8IUH3, Q6AHZ1, P38398, Q8IV20, P25054, P31150, Q13185, P15531, Q13177, P09429, O76071, P13569, P36957, P29597, P05412, Q13111, Q13112, Q7Z2F6, Q7Z3K3, P19532, Q9P215,…
SH_M2	176	P60520, O14593, Q86YE8, Q86Y25, Q12888, Q06787, Q86VP6, Q86U44, P83916, Q12873, P26196, O96013, Q06732, P21506, P04637, Q08AN1, P16104, O14628, P08670, O75807, O75815, Q9NV72, Q9NQX6, O15397, Q6AW86, O14649, Q05513, Q8IW36, Q8IUH3, Q6AHZ1, P38398, Q8IV20, P25054, P31150, Q13185, P15531, Q13177, P09429, O76071, P13569, P36957, P29597, P05412, Q13111, Q13112, Q7Z2F6, Q7Z3K3, P19532, Q9P215, Q9P2S5,…
SM0_M1	176	P60520, O14593, Q86YE8, Q86Y25, Q12888, Q06787, Q86VP6, Q86U44, P83916, Q12873, P26196, O96013, Q06732, P21506, P04637, Q08AN1, P16104, O14628, P08670, O75807, O75815, Q9NV72, Q9NQX6, O15397, Q6AW86, O14649, Q05513, Q8IW36, Q8IUH3, Q6AHZ1, P38398, Q8IV20, P25054, P31150, Q13185, P15531, Q13177, P09429, O76071, P13569, P36957, P29597, P05412, Q13111, Q13112, Q7Z2F6, Q7Z3K3, P19532, Q9P215, Q9P2S5,…
SMI_M1	175	P60520, O14593, Q86YE8, Q86Y25, Q12888, Q06787, Q86VP6, Q86U44, P83916, Q12873, P26196, O96013, Q06732, P21506, P04637, Q08AN1, P16104, O14628, P08670, O75807, O75815, Q9NV72, Q9NQX6, O15397, Q6AW86, O14649, Q05513, Q8IW36, Q8IUH3, Q6AHZ1, P38398, Q8IV20, P25054, P31150, Q13185, P15531, Q13177, P09429, O76071, P13569, P36957, P29597, P05412, Q13111, Q13112, Q7Z2F6, Q7Z3K3, P19532, Q9P215, Q9P2S5,…
SMII_M1	175	P60520, O14593, Q86YE8, Q86Y25, Q12888, Q06787, Q86VP6, Q86U44, P83916, Q12873, P26196, O96013, Q06732, P21506, P04637, Q08AN1, P16104, O14628, P08670, O75807, O75815, Q9NV72, Q9NQX6, O15397, Q6AW86, O14649, Q05513, Q8IW36, Q8IUH3, Q6AHZ1, P38398, Q8IV20, P25054, P31150, Q13185, P15531, Q13177, P09429, O76071, P13569, P36957, P29597, P05412, Q13111, Q13112, Q7Z2F6, Q7Z3K3, P19532, Q9P215, Q9P2S5,…
SMIII_M1	176	P60520, O14593, Q86YE8, Q86Y25, Q12888, Q06787, Q86VP6, Q86U44, P83916, Q12873, P26196, O96013, Q06732, P21506, P04637, Q08AN1, P16104, O14628, P08670, O75807, O75815, Q9NZV7, Q9NV72, Q9NQX6, O15397, Q6AW86, O14649, Q05513, Q8IW36, Q8IUH3, Q6AHZ1, P38398, Q8IV20, P25054, P31150, Q13185, P15531, Q13177, P09429, O76071, P13569, P36957, P29597, P05412, Q13111, Q13112, Q7Z2F6, Q7Z3K3, P19532, Q9P215,…
SMIV_M1	176	P60520, O14593, Q86YE8, Q86Y25, Q12888, Q06787, Q86VP6, Q86U44, P83916, Q12873, P26196, O96013, Q06732, P21506, P04637, Q08AN1, P16104, O14628, P08670, O75807, O75815, Q9NV72, Q9NQX6, O15397, Q6AW86, O14649, Q05513, Q8IW36, Q8IUH3, Q6AHZ1, P38398, Q8IV20, P25054, P31150, Q13185, P15531, Q13177, P09429, O76071, P13569, P36957, P29597, P05412, Q13111, Q13112, Q7Z2F6, Q7Z3K3, P19532, Q9P215, Q9P2S5,…
BO-009-BS_M1	178	P60520, O14593, Q86YE8, Q86Y25, Q12888, Q06787, Q86VP6, Q86U44, P83916, Q12873, P26196, O96013, Q06732, P21506, P04637, Q08AN1, P16104, O14628, P08670, O75807, O75815, Q9NZV7, Q9NV72, Q9NQX6, O15397, Q6AW86, O14649, Q05513, Q8IW36, Q8IUH3, Q6AHZ1, P38398, Q8IV20, P25054, P31150, Q13185, P15531, Q13177, P09429, O76071, P13569, P36957, P29597, P05412, Q13111, Q13112, Q7Z2F6, Q7Z3K3, P19532, Q9P215,…
BO-011-WK_M1	179	P60520, O14593, Q86YE8, Q86Y25, Q12888, Q06787, Q86VP6, Q86U44, P83916, Q12873, P26196, O96013, Q06732, P21506, P04637, Q08AN1, P16104, O14628, P08670, O75807, O75815, Q9NZV7, Q9NV72, Q9NQX6, O15397, Q6AW86, O14649, Q05513, Q8IW36, Q8IUH3, Q6AHZ1, P38398, Q8IV20, P25054, P31150, Q13185, P15531, Q13177, P09429, O76071, P13569, P36957, P29597, P05412, Q13111, Q13112, Q7Z2F6, Q7Z3K3, P19532, Q9P215,…
BO-013-NK_M2	176	P60520, O14593, Q86YE8, Q86Y25, Q12888, Q06787, Q86VP6, Q86U44, P83916, Q12873, P26196, O96013, Q06732, P21506, P04637, Q08AN1, P16104, O14628, P08670, O75807, O75815, Q9NV72, Q9NQX6, O15397, Q6AW86, O14649, Q05513, Q8IW36, Q8IUH3, Q6AHZ1, P38398, Q8IV20, P25054, P31150, Q13185, P15531, Q13177, P09429, O76071, P13569, P36957, P29597, P05412, Q13111, Q13112, Q7Z2F6, Q7Z3K3, P19532, Q9P215, Q9P2S5,…
BO-015-BW_M2	177	P60520, O14593, Q86YE8, Q86Y25, Q12888, Q06787, Q86VP6, Q86U44, P83916, Q12873, P26196, O96013, Q06732, P21506, P04637, Q08AN1, P16104, O14628, P08670, O75807, O75815, Q9NV72, Q9NQX6, O15397, Q6AW86, O14649, Q05513, Q8IW36, Q8IUH3, Q6AHZ1, P38398, Q8IV20, P25054, P31150, Q13185, P15531, Q13177, P09429, O76071, P13569, P36957, P29597, P05412, Q13111, Q13112, Q7Z2F6, Q7Z3K3, P19532, Q9P215, Q9P2S5,…
BO-017-BU_M2	177	P60520, O14593, Q86YE8, Q86Y25, Q12888, Q06787, Q86VP6, Q86U44, P83916, Q12873, P26196, O96013, Q06732, P21506, P04637, Q08AN1, P16104, O14628, P08670, O75807, O75815, Q9NZV7, Q9NV72, Q9NQX6, O15397, Q6AW86, O14649, Q05513, Q8IW36, Q8IUH3, Q6AHZ1, P38398, Q8IV20, P25054, P31150, Q13185, P15531, Q13177, P09429, O76071, P13569, P36957, P29597, P05412, Q13111, Q13112, Q7Z2F6, Q7Z3K3, P19532, Q9P215,…

## Sheet: Q9UBF1_Melanoma
Sample	No. of Q9UBF1 interactors	Q9UBF1 interactors
BO-019-WG_M2	0
BO-023-HS_M2	0
BO-025-SE_M2	9	P04637, Q7Z4N8, P48431, P22314, P54577, Q7Z699, Q13263, P62256, Q53GS7
BO-027-SM_M2	11	P04637, Q7Z4N8, P48431, Q16385, Q16384, P22314, P54577, Q7Z699, Q13263, P62256, Q53GS7
FKH-007_M2	10	P04637, Q7Z4N8, P48431, Q16384, P22314, P54577, Q7Z699, Q13263, P62256, Q53GS7
FKH-011_M2	11	P04637, Q7Z4N8, P48431, Q16385, Q16384, P22314, P54577, Q7Z699, Q13263, P62256, Q53GS7
FKH-012_M2	11	P04637, Q7Z4N8, P48431, Q16385, P22314, P54577, Q7Z699, Q13263, P62256, Q96LZ2, Q53GS7
FKH-021_M2	0
FKH-023_M2	0
FKH-027_M2	11	P04637, Q7Z4N8, P48431, Q16385, Q16384, P22314, P54577, Q7Z699, Q13263, P62256, Q53GS7
BE_M2	11	P04637, Q7Z4N8, P48431, Q16385, Q16384, P22314, P54577, Q7Z699, Q13263, P62256, Q53GS7
KO-679_M1	11	P04637, Q7Z4N8, P48431, Q16385, Q16384, P22314, P54577, Q7Z699, Q13263, P62256, Q53GS7
KO-762-SW_M2	10	P04637, Q7Z4N8, P48431, Q16384, P22314, P54577, Q7Z699, Q13263, P62256, Q53GS7
KO-971_M1	12	P04637, Q7Z4N8, P48431, Q16385, Q16384, P22314, P54577, Q7Z699, Q13263, P62256, Q96LZ2, Q53GS7
KO-1031_M1	11	P04637, Q7Z4N8, P48431, Q16385, P22314, P54577, Q7Z699, Q13263, P62256, Q96LZ2, Q53GS7
KO-1039_M1	11	P04637, Q7Z4N8, P48431, Q16384, P22314, P54577, Q7Z699, Q13263, P62256, Q96LZ2, Q53GS7
KO-1221_M2	12	P04637, Q7Z4N8, P48431, Q16385, Q16384, P22314, P54577, Q7Z699, Q13263, P62256, Q96LZ2, Q53GS7
KO-1248_M1	12	P04637, Q7Z4N8, P48431, Q16385, Q16384, P22314, P54577, Q7Z699, Q13263, P62256, Q96LZ2, Q53GS7
KO-1347_M1	0
KS_M2	0
LE-025-BI_M1	11	P04637, Q7Z4N8, P48431, Q16384, P22314, P54577, Q7Z699, Q13263, P62256, Q96LZ2, Q53GS7
BO-001-SH_2_M2	0
LE-037-RG_M1	10	P04637, Q7Z4N8, P48431, Q16384, P22314, P54577, Q7Z699, Q13263, P62256, Q53GS7
LE-039-BE_M1	0
LE-041-RL_M2	12	P04637, Q7Z4N8, P48431, Q16385, Q16384, P22314, P54577, Q7Z699, Q13263, P62256, Q96LZ2, Q53GS7
LE-045-WU_M2	12	P04637, Q7Z4N8, P48431, Q16385, Q16384, P22314, P54577, Q7Z699, Q13263, P62256, Q96LZ2, Q53GS7
LE-049-SDI_M1	12	P04637, Q7Z4N8, P48431, Q16385, Q16384, P22314, P54577, Q7Z699, Q13263, P62256, Q96LZ2, Q53GS7
LE-049-SDII_M1	11	P04637, Q7Z4N8, P48431, Q16385, Q16384, P22314, P54577, Q7Z699, Q13263, P62256, Q53GS7
LE-049-SDIII_M1	11	P04637, Q7Z4N8, P48431, Q16385, Q16384, P22314, P54577, Q7Z699, Q13263, P62256, Q53GS7
LE-051-WD_M2	12	P04637, Q7Z4N8, P48431, Q16385, Q16384, P22314, P54577, Q7Z699, Q13263, P62256, Q96LZ2, Q53GS7
LE-057-HK_M2	11	P04637, Q7Z4N8, P48431, Q16385, Q16384, P22314, P54577, Q7Z699, Q13263, P62256, Q53GS7
LE-073-HK_M2	11	P04637, Q7Z4N8, P48431, Q16385, Q16384, P22314, P54577, Q7Z699, Q13263, P62256, Q53GS7
BO-003-AW_M1	11	P04637, Q7Z4N8, P48431, Q16384, P22314, P54577, Q7Z699, Q13263, P62256, Q96LZ2, Q53GS7
LE-081-TR_M2	12	P04637, Q7Z4N8, P48431, Q16385, Q16384, P22314, P54577, Q7Z699, Q13263, P62256, Q96LZ2, Q53GS7
LE-085-BU_M2	11	P04637, Q7Z4N8, P48431, Q16385, Q16384, P22314, P54577, Q7Z699, Q13263, P62256, Q53GS7
LE-105-TF_M2	11	P04637, Q7Z4N8, P48431, Q16385, P22314, P54577, Q7Z699, Q13263, P62256, Q96LZ2, Q53GS7
LE-117-RB_M1	10	P04637, Q7Z4N8, P48431, P22314, P54577, Q7Z699, Q13263, P62256, Q96LZ2, Q53GS7
LE-129-NG_M1	9	P04637, Q7Z4N8, P48431, P22314, P54577, Q7Z699, Q13263, P62256, Q53GS7
LH_M2	9	P04637, Q7Z4N8, P48431, P22314, P54577, Q7Z699, Q13263, P62256, Q53GS7
MA-001-SH_M1	9	P04637, Q7Z4N8, P48431, P22314, P54577, Q7Z699, Q13263, P62256, Q53GS7
PH_M2	10	P04637, Q7Z4N8, P48431, Q16385, P22314, P54577, Q7Z699, Q13263, P62256, Q53GS7
PS_M1	11	P04637, Q7Z4N8, P48431, Q16385, Q16384, P22314, P54577, Q7Z699, Q13263, P62256, Q53GS7
RG_M2	0
BO-005-SA_M1	12	P04637, Q7Z4N8, P48431, Q16385, Q16384, P22314, P54577, Q7Z699, Q13263, P62256, Q96LZ2, Q53GS7
RH_M1	0
RS_M2	11	P04637, Q7Z4N8, P48431, Q16385, Q16384, P22314, P54577, Q7Z699, Q13263, P62256, Q53GS7
SH_M2	10	P04637, Q7Z4N8, P48431, Q16384, P22314, P54577, Q7Z699, Q13263, P62256, Q53GS7
SM0_M1	10	P04637, Q7Z4N8, P48431, Q16384, P22314, P54577, Q7Z699, Q13263, P62256, Q53GS7
SMI_M1	10	P04637, Q7Z4N8, P48431, Q16384, P22314, P54577, Q7Z699, Q13263, P62256, Q53GS7
SMII_M1	10	P04637, Q7Z4N8, P48431, Q16384, P22314, P54577, Q7Z699, Q13263, P62256, Q53GS7
SMIII_M1	10	P04637, Q7Z4N8, P48431, Q16384, P22314, P54577, Q7Z699, Q13263, P62256, Q53GS7
SMIV_M1	11	P04637, Q7Z4N8, P48431, Q16384, P22314, P54577, Q7Z699, Q13263, P62256, Q96LZ2, Q53GS7
BO-009-BS_M1	12	P04637, Q7Z4N8, P48431, Q16385, Q16384, P22314, P54577, Q7Z699, Q13263, P62256, Q96LZ2, Q53GS7
BO-011-WK_M1	12	P04637, Q7Z4N8, P48431, Q16385, Q16384, P22314, P54577, Q7Z699, Q13263, P62256, Q96LZ2, Q53GS7
BO-013-NK_M2	10	P04637, Q7Z4N8, P48431, P22314, P54577, Q7Z699, Q13263, P62256, Q96LZ2, Q53GS7
BO-015-BW_M2	11	P04637, Q7Z4N8, P48431, Q16385, Q16384, P22314, P54577, Q7Z699, Q13263, P62256, Q53GS7
BO-017-BU_M2	11	P04637, Q7Z4N8, P48431, Q16384, P22314, P54577, Q7Z699, Q13263, P62256, Q96LZ2, Q53GS7

## Sheet: Q13263_Nevi
Sample	No. of Q13263 interactors	Q13263 interactors
FKH-008-010_N2	177	P60520, O14593, Q86YE8, Q86Y25, Q12888, Q06787, Q86VP6, Q86U44, P83916, Q12873, P26196, O96013, Q06732, P21506, P04637, Q08AN1, P16104, O14628, P08670, O75807, O75815, Q9NZV7, Q9NV72, Q9NQX6, O15397, Q6AW86, O14649, Q05513, Q8IW36, Q8IUH3, Q6AHZ1, P38398, Q8IV20, P25054, P31150, Q13185, P15531, Q13177, P09429, O76071, P13569, P36957, P29597, P05412, Q13111, Q13112, Q7Z2F6, Q7Z3K3, P19532, Q9P215,…
FKH-021-022_N1	173	P60520, O14593, Q86YE8, Q86Y25, Q12888, Q06787, Q86VP6, Q86U44, P83916, Q12873, P26196, O96013, Q06732, P21506, P04637, Q08AN1, P16104, O14628, P08670, O75807, O75815, Q9NZV7, Q9NV72, Q9NQX6, O15397, Q6AW86, O14649, Q05513, Q8IW36, Q8IUH3, Q6AHZ1, P38398, Q8IV20, P25054, P31150, Q13185, P15531, Q13177, P09429, O76071, P13569, P36957, P29597, P05412, Q13111, Q13112, Q7Z2F6, Q7Z3K3, P19532, Q9P215,…
FKH-027-028_N1	176	P60520, O14593, Q86YE8, Q86Y25, Q12888, Q06787, Q86VP6, Q86U44, P83916, Q12873, P26196, O96013, Q06732, P21506, P04637, Q08AN1, P16104, O14628, P08670, O75807, O75815, Q9NZV7, Q9NV72, Q9NQX6, O15397, Q6AW86, O14649, Q05513, Q8IW36, Q8IUH3, Q6AHZ1, P38398, Q8IV20, P25054, P31150, Q13185, P15531, Q13177, P09429, O76071, P13569, P36957, P29597, P05412, Q13111, Q13112, Q7Z2F6, Q7Z3K3, P19532, Q9P215,…
LE-019-WP-020_N1	177	P60520, O14593, Q86YE8, Q86Y25, Q12888, Q06787, Q86VP6, Q86U44, P83916, Q12873, P26196, O96013, Q06732, P21506, P04637, Q08AN1, P16104, O14628, P08670, O75807, O75815, Q9NZV7, Q9NV72, Q9NQX6, O15397, Q6AW86, O14649, Q05513, Q8IW36, Q8IUH3, Q6AHZ1, P38398, Q8IV20, P25054, P31150, Q13185, P15531, Q13177, P09429, O76071, P13569, P36957, P29597, P05412, Q13111, Q13112, Q7Z2F6, Q7Z3K3, P19532, Q9P215,…
LE-021-TH-022_N1	176	P60520, O14593, Q86YE8, Q86Y25, Q12888, Q06787, Q86VP6, Q86U44, P83916, Q12873, P26196, O96013, Q06732, P21506, P04637, Q08AN1, P16104, O14628, P08670, O75807, O75815, Q9NV72, Q9NQX6, O15397, Q6AW86, O14649, Q05513, Q8IW36, Q8IUH3, Q6AHZ1, P38398, Q8IV20, P25054, P31150, Q13185, P15531, Q13177, P09429, O76071, P13569, P36957, P29597, P05412, Q13111, Q13112, Q7Z2F6, Q7Z3K3, P19532, Q9P215, Q9P2S5,…
LE-029-SE-030_N1	173	P60520, O14593, Q86YE8, Q86Y25, Q12888, Q06787, Q86VP6, Q86U44, P83916, Q12873, P26196, O96013, Q06732, P21506, P04637, Q08AN1, P16104, O14628, P08670, O75807, O75815, Q9NZV7, Q9NV72, Q9NQX6, O15397, Q6AW86, O14649, Q05513, Q8IW36, Q8IUH3, Q6AHZ1, P38398, Q8IV20, P25054, P31150, Q13185, P15531, Q13177, P09429, O76071, P13569, P36957, P29597, P05412, Q13111, Q13112, Q7Z2F6, Q7Z3K3, P19532, Q9P215,…
LE-037-RG-038_N1	175	P60520, O14593, Q86YE8, Q86Y25, Q12888, Q06787, Q86VP6, Q86U44, P83916, Q12873, P26196, O96013, Q06732, P21506, P04637, Q08AN1, P16104, O14628, P08670, O75807, O75815, Q9NZV7, Q9NV72, Q9NQX6, O15397, Q6AW86, O14649, Q05513, Q8IW36, Q8IUH3, Q6AHZ1, P38398, Q8IV20, P25054, P31150, Q13185, P15531, Q13177, P09429, O76071, P13569, P36957, P29597, P05412, Q13111, Q13112, Q7Z2F6, Q7Z3K3, P19532, Q9P215,…
LE-041-RL-042_N2	177	P60520, O14593, Q86YE8, Q86Y25, Q12888, Q06787, Q86VP6, Q86U44, P83916, Q12873, P26196, O96013, Q06732, P21506, P04637, Q08AN1, P16104, O14628, P08670, O75807, O75815, Q9NZV7, Q9NV72, Q9NQX6, O15397, Q6AW86, O14649, Q05513, Q8IW36, Q8IUH3, Q6AHZ1, P38398, Q8IV20, P25054, P31150, Q13185, P15531, Q13177, P09429, O76071, P13569, P36957, P29597, P05412, Q13111, Q13112, Q7Z2F6, Q7Z3K3, P19532, Q9P215,…
LE-047-LF-048_N1	175	P60520, O14593, Q86YE8, Q86Y25, Q12888, Q06787, Q86VP6, Q86U44, P83916, Q12873, P26196, O96013, Q06732, P21506, P04637, Q08AN1, P16104, O14628, P08670, O75807, O75815, Q9NZV7, Q9NV72, Q9NQX6, O15397, Q6AW86, O14649, Q05513, Q8IW36, Q8IUH3, Q6AHZ1, P38398, Q8IV20, P25054, P31150, Q13185, P15531, Q13177, P09429, O76071, P13569, P36957, P29597, P05412, Q13111, Q13112, Q7Z2F6, Q7Z3K3, P19532, Q9P215,…
LE-061-TM-062_N1	177	P60520, O14593, Q86YE8, Q86Y25, Q12888, Q06787, Q86VP6, Q86U44, P83916, Q12873, P26196, O96013, Q06732, P21506, P04637, Q08AN1, P16104, O14628, P08670, O75807, O75815, Q9NZV7, Q9NV72, Q9NQX6, O15397, Q6AW86, O14649, Q05513, Q8IW36, Q8IUH3, Q6AHZ1, P38398, Q8IV20, P25054, P31150, Q13185, P15531, Q13177, P09429, O76071, P13569, P36957, P29597, P05412, Q13111, Q13112, Q7Z2F6, Q7Z3K3, P19532, Q9P215,…
010_N2	170	P60520, O14593, Q86YE8, Q86Y25, Q12888, Q06787, Q86VP6, Q86U44, P83916, Q12873, P26196, O96013, Q06732, P21506, P04637, Q08AN1, P16104, O14628, P08670, O75807, O75815, Q9NV72, Q9NQX6, O15397, Q6AW86, O14649, Q05513, Q8IUH3, Q6AHZ1, P38398, Q8IV20, P25054, P31150, Q13185, P15531, Q13177, P09429, O76071, P13569, P36957, P29597, P05412, Q13111, Q13112, Q7Z2F6, Q7Z3K3, P19532, Q9P215, Q9P2S5, Q9P2J8,…
LE-063-SP-064_N1	176	P60520, O14593, Q86YE8, Q86Y25, Q12888, Q06787, Q86VP6, Q86U44, P83916, Q12873, P26196, O96013, Q06732, P21506, P04637, Q08AN1, P16104, O14628, P08670, O75807, O75815, Q9NZV7, Q9NV72, Q9NQX6, O15397, Q6AW86, O14649, Q05513, Q8IW36, Q8IUH3, Q6AHZ1, P38398, Q8IV20, P25054, P31150, Q13185, P15531, Q13177, P09429, O76071, P13569, P36957, P29597, P05412, Q13111, Q13112, Q7Z2F6, Q7Z3K3, P19532, Q9P215,…
LE-081-TR-082_N1	176	P60520, O14593, Q86YE8, Q86Y25, Q12888, Q06787, Q86VP6, Q86U44, P83916, Q12873, P26196, O96013, Q06732, P21506, P04637, Q08AN1, P16104, O14628, P08670, O75807, O75815, Q9NV72, Q9NQX6, O15397, Q6AW86, O14649, Q05513, Q8IW36, Q8IUH3, Q6AHZ1, P38398, Q8IV20, P25054, P31150, Q13185, P15531, Q13177, P09429, O76071, P13569, P36957, P29597, P05412, Q13111, Q13112, Q7Z2F6, Q7Z3K3, P19532, Q9P215, Q9P2S5,…
LE-105-TF-106_N2	177	P60520, O14593, Q86YE8, Q86Y25, Q12888, Q06787, Q86VP6, Q86U44, P83916, Q12873, P26196, O96013, Q06732, P21506, P04637, Q08AN1, P16104, O14628, P08670, O75807, O75815, Q9NZV7, Q9NV72, Q9NQX6, O15397, Q6AW86, O14649, Q05513, Q8IW36, Q8IUH3, Q6AHZ1, P38398, Q8IV20, P25054, P31150, Q13185, P15531, Q13177, P09429, O76071, P13569, P36957, P29597, P05412, Q13111, Q13112, Q7Z2F6, Q7Z3K3, P19532, Q9P215,…
LE-117-RB-118_N1	171	P60520, O14593, Q86YE8, Q86Y25, Q12888, Q06787, Q86VP6, Q86U44, P83916, Q12873, P26196, O96013, Q06732, P21506, P04637, Q08AN1, P16104, O14628, P08670, O75807, O75815, Q9NZV7, Q9NV72, Q9NQX6, O15397, Q6AW86, O14649, Q05513, Q8IUH3, Q6AHZ1, P38398, Q8IV20, P25054, P31150, Q13185, P15531, Q13177, P09429, O76071, P13569, P36957, P29597, P05412, Q13111, Q13112, Q7Z2F6, Q7Z3K3, P19532, Q9P215, Q9P2S5,…
018_N1	171	P60520, O14593, Q86YE8, Q86Y25, Q12888, Q06787, Q86VP6, Q86U44, P83916, Q12873, P26196, O96013, Q06732, P21506, P04637, Q08AN1, P16104, O14628, P08670, O75807, O75815, Q9NV72, Q9NQX6, O15397, Q6AW86, O14649, Q05513, Q8IW36, Q8IUH3, Q6AHZ1, P38398, Q8IV20, P25054, P31150, Q13185, P15531, Q13177, P09429, O76071, P13569, P36957, P29597, P05412, Q13111, Q13112, Q7Z2F6, Q7Z3K3, P19532, Q9P215, Q9P2S5,…
031_N2	170	P60520, O14593, Q86YE8, Q86Y25, Q12888, Q06787, Q86VP6, Q86U44, P83916, Q12873, P26196, O96013, Q06732, P21506, P04637, Q08AN1, P16104, O14628, P08670, O75807, O75815, Q9NZV7, Q9NV72, Q9NQX6, O15397, Q6AW86, O14649, Q05513, Q8IUH3, Q6AHZ1, P38398, Q8IV20, P25054, P31150, Q13185, P15531, Q13177, P09429, O76071, P13569, P36957, P29597, P05412, Q13111, Q13112, Q7Z2F6, Q7Z3K3, P19532, Q9P215, Q9P2S5,…
1397_N2	175	P60520, O14593, Q86YE8, Q86Y25, Q12888, Q06787, Q86VP6, Q86U44, P83916, Q12873, P26196, O96013, Q06732, P21506, P04637, Q08AN1, P16104, O14628, P08670, O75807, O75815, Q9NZV7, Q9NV72, Q9NQX6, O15397, Q6AW86, O14649, Q05513, Q8IW36, Q8IUH3, Q6AHZ1, P38398, Q8IV20, P25054, P31150, Q13185, P15531, Q13177, P09429, O76071, P13569, P36957, P29597, P05412, Q13111, Q13112, Q7Z2F6, Q7Z3K3, P19532, Q9P215,…
BO-001-SH-002_N1	177	P60520, O14593, Q86YE8, Q86Y25, Q12888, Q06787, Q86VP6, Q86U44, P83916, Q12873, P26196, O96013, Q06732, P21506, P04637, Q08AN1, P16104, O14628, P08670, O75807, O75815, Q9NZV7, Q9NV72, Q9NQX6, O15397, Q6AW86, O14649, Q05513, Q8IW36, Q8IUH3, Q6AHZ1, P38398, Q8IV20, P25054, P31150, Q13185, P15531, Q13177, P09429, O76071, P13569, P36957, P29597, P05412, Q13111, Q13112, Q7Z2F6, Q7Z3K3, P19532, Q9P215,…
BO-005-SA-006_N2	177	P60520, O14593, Q86YE8, Q86Y25, Q12888, Q06787, Q86VP6, Q86U44, P83916, Q12873, P26196, O96013, Q06732, P21506, P04637, Q08AN1, P16104, O14628, P08670, O75807, O75815, Q9NZV7, Q9NV72, Q9NQX6, O15397, Q6AW86, O14649, Q05513, Q8IW36, Q8IUH3, Q6AHZ1, P38398, Q8IV20, P25054, P31150, Q13185, P15531, Q13177, P09429, O76071, P13569, P36957, P29597, P05412, Q13111, Q13112, Q7Z2F6, Q7Z3K3, P19532, Q9P215,…
BO-013-NK-014_N2	178	P60520, O14593, Q86YE8, Q86Y25, Q12888, Q06787, Q86VP6, Q86U44, P83916, Q12873, P26196, O96013, Q06732, P21506, P04637, Q08AN1, P16104, O14628, P08670, O75807, O75815, Q9NZV7, Q9NV72, Q9NQX6, O15397, Q6AW86, O14649, Q05513, Q8IW36, Q8IUH3, Q6AHZ1, P38398, Q8IV20, P25054, P31150, Q13185, P15531, Q13177, P09429, O76071, P13569, P36957, P29597, P05412, Q13111, Q13112, Q7Z2F6, Q7Z3K3, P19532, Q9P215,…
BO-015-BW-016_N2	177	P60520, O14593, Q86YE8, Q86Y25, Q12888, Q06787, Q86VP6, Q86U44, P83916, Q12873, P26196, O96013, Q06732, P21506, P04637, Q08AN1, P16104, O14628, P08670, O75807, O75815, Q9NZV7, Q9NV72, Q9NQX6, O15397, Q6AW86, O14649, Q05513, Q8IW36, Q8IUH3, Q6AHZ1, P38398, Q8IV20, P25054, P31150, Q13185, P15531, Q13177, P09429, O76071, P13569, P36957, P29597, P05412, Q13111, Q13112, Q7Z2F6, Q7Z3K3, P19532, Q9P215,…
BO-017-BU-018_N2	178	P60520, O14593, Q86YE8, Q86Y25, Q12888, Q06787, Q86VP6, Q86U44, P83916, Q12873, P26196, O96013, Q06732, P21506, P04637, Q08AN1, P16104, O14628, P08670, O75807, O75815, Q9NZV7, Q9NV72, Q9NQX6, O15397, Q6AW86, O14649, Q05513, Q8IW36, Q8IUH3, Q6AHZ1, P38398, Q8IV20, P25054, P31150, Q13185, P15531, Q13177, P09429, O76071, P13569, P36957, P29597, P05412, Q13111, Q13112, Q7Z2F6, Q7Z3K3, P19532, Q9P215,…

## Sheet: Q9UBF1_Nevi
Sample	No. of Q9UBF1 interactors	Q9UBF1 interactors
FKH-008-010_N2	11	P04637, Q7Z4N8, P48431, Q16385, Q16384, P22314, P54577, Q7Z699, Q13263, P62256, Q53GS7
FKH-021-022_N1	0
FKH-027-028_N1	10	P04637, Q7Z4N8, P48431, Q16384, P22314, P54577, Q7Z699, Q13263, P62256, Q53GS7
LE-019-WP-020_N1	0
LE-021-TH-022_N1	0
LE-029-SE-030_N1	0
LE-037-RG-038_N1	0
LE-041-RL-042_N2	10	P04637, Q7Z4N8, P48431, Q16384, P22314, P54577, Q7Z699, Q13263, P62256, Q53GS7
LE-047-LF-048_N1	12	P04637, Q7Z4N8, P48431, Q16385, Q16384, P22314, P54577, Q7Z699, Q13263, P62256, Q96LZ2, Q53GS7
LE-061-TM-062_N1	11	P04637, Q7Z4N8, P48431, Q16385, Q16384, P22314, P54577, Q7Z699, Q13263, P62256, Q53GS7
010_N2	0
LE-063-SP-064_N1	0
LE-081-TR-082_N1	0
LE-105-TF-106_N2	0
LE-117-RB-118_N1	0
018_N1	0
031_N2	0
1397_N2	0
BO-001-SH-002_N1	0
BO-005-SA-006_N2	0
BO-013-NK-014_N2	11	P04637, Q7Z4N8, P48431, Q16385, Q16384, P22314, P54577, Q7Z699, Q13263, P62256, Q53GS7
BO-015-BW-016_N2	0
BO-017-BU-018_N2	11	P04637, Q7Z4N8, P48431, Q16384, P22314, P54577, Q7Z699, Q13263, P62256, Q96LZ2, Q53GS7
